# Supplementary material for: Clinical Phenotypes and Prognosis of Anti-mGluR1 Encephalitis: A Single-Center Case Series and Comprehensive Literature Review
Source: Diagnostics (Basel). 2026 Jan 19;16(2):321. doi: 10.3390/diagnostics16020321 (PMC12839809; doi:10.3390/diagnostics16020321)
Supplement: Supplementary file 1 [file diagnostics-16-00321-s001.zip]

Archive with 2 entries (2 files):
- diagnostics-3969078-supplementary.pdf
- supplymental Table S1.xlsx
