# Supplementary material for: Clinical Phenotypes and Prognosis of Anti-mGluR1 Encephalitis: A Single-Center Case Series and Comprehensive Literature Review
Source: Diagnostics (Basel). 2026 Jan 19;16(2):321. doi: 10.3390/diagnostics16020321 (PMC12839809; doi:10.3390/diagnostics16020321)
Supplement: Supplementary file 1 [file diagnostics-16-00321-s001.zip › supplymental Table S1.xlsx]

## Sheet: Sheet1
No	country		age	gender	Tumor	durarion	prodromal symptom	Clinical pattern	Cerebellar syndrome				Psycho-behavioral changes	Cognitive deficits	Other symptoms	Complication	CSF analysis								other tests	Brain MRI		EEG	chest CT	Time to treatment																	Ref:
									cerebellar vermis	Cerebellar hemispheres	Tremor	Ataxia(severity)					pressure	pleocytosis	Pro(g/L)	CSF OCB or increased IgG index	Cerebrospinal fluid cytology	serum	CSF	METHOD							anti-tumor	effect	1st line medicine	duration	interval	2nd line medicine	duration	long-term medicine	durarion	Treatment summary	Treatment effect	Ataxia severity(after treatment)	Other symptom changes	Accessory examination changes	follow-up	follow-up effect
1	China	Asia	41	M		1y		ataxia	Y	Y								Y-WBC 9				1：320	1：320	CBA		NA							MP(S) IVIG		5m			MMF		1+L	improvement	unsteady gait					this study
2	China	Asia	50	M		2m	fever	ataxia	Y	Y	Y-2m ago	Wheelchair- dependent	Y				210-230	Y-WBC 50-190			a lymphocytic response	1：100	na	CBA	TORCH:IgG(+)	Neg		Neg					MP IVIG		na			MMF		1+L	improvement	unsteady gait					this study
3	China	Asia	33	M		3m		Phobia→Cerebellar speech→ataxia	Y	Y	Y-2m ago	Unsteady gait	Y					Y-WBC 15				1：100	1：100	CBA	RNS-	Neg		Neg	nodule				MP(S)							1	improvement	na					this study
4	China	Asia	46	M		10d		Cerebellar speech→ataxia	Y	Y		Walker-required			dysgeusia			Y-WBC 16		Y		2024-09-28 01:10:00	1：100	CBA		hyperintensity	white matter						IVIG（useless）→MP(S)					MMF		1+L	improvement	normal					this study
5	China	Asia	46	F		1y		ataxia	Y	Y		Walker-required						Y-WBC 9				1：320	1：320	CBA		NA							MP(S) IVIG	6m	5m			MMF		1+L	improvement	unsteady gait					this study
6	China	Asia	57	M		4m		ataxia	Y	Y	Y	Unsteady gait						Neg		SOB+	Neg	1：320	1：100	CBA		Neg							MP(S) IVIG	8m	0	Rituximab				1+2	improvement	unsteady gait	tremor improved				this study
7	China	Asia	30	M		1m		ataxia	Y	Y	Y-1m head	Unsteady gait					148	Neg		Y	Neg	1：320	1：100	CBA		Neg							MP(S) IVIG		0					1+L	improvement	unsteady gait	double vivsion improved				this study
8	China	Asia	23	F		2m	fever	ataxia	Y	Y	Y-hands	Unsteady gait			diplopia							positive	positive	CBA		hyperintensity	cerebellum						MP(S) IVIG							1	improvement	unsteady gait					this study
9	China	Asia	57	F		1m		ataxia	Y	Y		Walker-required						Y-WBC 13	2.93		Neg	1：320	1：320	CBA		Neg			nodule				MP（useless）→IVIG							1	improvement	unsteady gait					this study
10	China	Asia	60	M		4m		ataxia	Y			Walker-required							0.53	positive OCB	Neg	1：320	1：100	CBA		hyperintensity	white matter						MP(S) IVIG							1	improvement	unsteady gait					this study
11	China	Asia	61	F		4m	fever, vomit	ataxia	Y	Y	Y-head	Wheelchair- dependent	Y		dysgeusia			Y-WBC 525	1.31	SOB+	a lymphocytic response	1：320	1：320	CBA	ANA 1:80,SSA (+)	hyperintensity	cerebellum& white matter& basal ganglia						MP(useless)→ IVIG			Rituximab				1+2	improvement	unsteady gait					this study
12	Japan	Asia	51	F	no	2m	no	ataxia	Y	Y		Walker-required			dysphagia			5	0.29			1：100	2024-09-28 01:10:00	CBA	hyperlipidemia;ana+	Neg							MP(S) IVIG PLEX	2m	then..		5m	tacrolimus,AZA		1+L	improvement	unsteady gait	Slurred speech improved		2m→5y	relapsed& deterioration--2m-cerebellar ataxia gradually developed again	[3]
13	USA	North America	64	M		subacute	no	ataxia	Y			Walker-required						Neg	0.43	OCB neg		1：960		TBA		Neg							MP			Rituximab				1+2	improvement		diplopia and nystagmus resolved; dysarthria improved		17m	relapsed when rituximab discontinued	[4]
14	USA	North America	54	M		subacute	no	ataxia	Y			NA										1：1920	1：256	TBA		NA							MP IVIG							1	stable				9m		[4]
15	USA	North America	81	M		subacute	no	ataxia	Y			Unsteady gait		Y				Neg	normal	normal		1：1920	1：64	TBA		hyperintensity&atrophy	cerebellum&global			6m			IVIG							1	improvement	unsteady gait	ataxic speech improved within 2 month		24m	relapsed when IVIg discontinued and improved when resumed	[4]
16	USA	North America	77	M		subacute	no	ataxia	Y			Walker-required						Neg	0.85	normal		1：61440		TBA		atrophy	cerebral			8m			MP IVIG							1	useless/stable(No response to steroids; IVIg; stabilized)				27m		[4]
17	USA	North America	51	M	Testicular seminoma	subacute	no	ataxia	Y			Walker-required	Y		dysgeusia			Y				1：7680		TBA		Neg				1m			MP IVIG PLEX	0.5m						1	useless(no response to steroids or IVIg) /improvement(plasma exchange)	walker-required			11m		[4]
18	USA	North America	60	F		subacute	no	ataxia	Y			Walker-required			dysgeusia	SS		Neg	normal	normal		1：3840		TBA		Neg				2m			MP	3m						1	improvement	unsteady gait	dysarthria improved within 3 months		168m		[4]
19	USA	North America	58	F		subacute	no	ataxia	Y			Unsteady gait			diplopia,dysgeusia	Herpes zoster						1：480		TBA		Neg							none			none				none	improvement				6m		[4]
20	USA	North America	67	M	Cutaneous T-cell lymphoma	subacute	no	ataxia	Y			Walker-required										1：11920		TBA		NA					Chemotherapy for lymphoma;	stable	none							none	stable				4m		[4]
21	USA	North America	67	F		subacute	no	ataxia	Y			Wheelchair- dependent			Bilateral hand paresthesias,dysgeusia							1：960		TBA		atrophy	global						none							none	na				60m		[4]
22	Germany	Europe	33	F	Acute lymphocytic leukemia		no	ataxia	NA	Y		Unsteady gait		Y		MS				Elevated OCBs		1：1000	negative	CBA		hyperintensity,enhancement	cerebral&spinal cord			3m			MP							1	improvement				6m		[4]
23	Germany	Europe	77	F	Mantle cell non-Hodgkin’s lymphoma		no	ataxia				Walker-required		Y	spastic paresis	MS				Elevated OCBs		1：3200		CBA		hyperintensity	cerebral&spinal cord			36m	bendamustine		none			Rituximab				2	useless				4m		[4]
24	France	Europe	50	F	No	4 days	Headache	ataxia	Y	Y		Walker-required						Y-WBC 190	0.72	normal		1：20000	1：500	TBA	CSF cultures were negative for bacterial or fungal infections, and polymerase chain reaction found no evidence of herpes- virus family infection	hyperintensity	cerebellum			3w			MP IVIG					MMF		1+L	improvement	walker-required	speech improved		0:40:00	MRI was stable with a persistent mild cerebellar atrophy. Anti–mGluR1-Abs were persistent in the serum but at a low titer (1:500).	[5]
25	Netherland	Europe	19	F	Hodgkin’s lymphoma(has remained in remission)	subacute		ataxia	Y	Y		Unsteady gait						Y-WBC 28	0.28	normal	Neg	1：3200	1：512	TBA		Neg					MOPP-ABV	ataxia remission for 2y	MP IVIG PLEX	6w						1	improvement	normal		CSF acellular; and the IgG concentration was less than 1 mg per deciliter.	7m		[6]
26	Netherland	Europe	49	F	Hodgkin’s lymphoma（She had been treat- ed for stage II Hodgkin’s disease (nodular sclerosing type) nine years earlier with carmustine, cyclophosphamide, vinblastine, pro- carbazine, and prednisone (BCVPP) and had been in remission since then. ） 2years later-remained in complete remission.			ataxia	Y	Y		Walker-required		Y		polycystic renal disease						1：3200	positive	TBA		Neg				1y			PLEX							1	no effect	walker-required		CSF acellular and had an IgG concentration of 4.6→15 mg per deciliter. The serum IgG concentration was0.89 →0.84 g per deciliter. The IgG index was 1.2→0.62. High titers of antineuronal antibodies persisted in serum and cerebrospinal fluid.	2y		[6]
27	Germany	Europe	45	M	no	1m	no	Slurred speech→ataxia 4w later	Y			NA						7	normal	normal		1：1000	2024-09-28 01:32:00	TBA	ANAs1:1600 (nucleolar pattern)	hyperintensity&atrophy	thalamus and pulvinar & cerebellar	abnormal intermittent general delta and theta frequency activity with frontal pre- dominance		1m			MP(S) ; IVIG	4m		Rituximab				1+2				Anti-mGluR1 IgG titres in CSF (1:3.2) and serum (1:100) decreased	0:06:00	relapsed;MRI demonstrated a regression of the hyperintense lesion in the medial thalamus and pulvinar and EEG still showed inter- mittent bifrontal theta and delta frequency activity	[7]
28	France	Europe	64	M	no	2m	no	ataxia	Y			Walker-required			myoclonic jerks	Hashimoto thyroiditis-thyroid hormonal treatment		Neg	normal	positive		NA	positive	NA		Neg		a slowing of the left hemisphere and triphasic frontal spikes												1	improvement	normal					[8]
29	France	Europe	22	F	no	1m	Y-Cough, headache	headache→ataxia	Y	Y		Walker-required	Y			Dengue virus (DENV) IgM		Y	0.42	positive		positive	positive	TBA+CBA		enhancement	leptomeningeal						IVIG	3m		CTX, Rituximab	2m			1+2	improvement	unsteady gait		brain MRI and CSF analysis became normal	1y	imperfect tandem gait((ICARS 11/100, mRS 1)	[9]
30	Europe	Europe	29	M	no	1m	Weight loss(12 kg), night sweats, fever	ataxia	Y	Y		Wheelchair- dependent	Y		Sleep problems			Y-WBC 17						TBA+CBA		Neg							MP IVIG			CYC RTX				1+2	useless				55m		[10]
31	Europe	Europe	22	F	no	5d	Weight loss(6 kg), headache,flu-like	ataxia	Y			NA	Y	Y	fever			Y-WBC 214		positive，increased IgG index				TBA+CBA		enhancement	leptomeningeal						IVIG			CYC RTX				1+2	improvement	normal			12m		[10]
32	Europe	Europe	45	F	no	4m	Fatigue	ataxia	Y	Y		Walker-required						Neg		normal				TBA+CBA		Neg							IVIG MP			CYC, RTX,		AZA		1+2+L	improvement	normal	still has mild dysarthria and limb ataxia		20m		[10]
33	Europe	Europe	59	M	no	12y	no	ataxia	Y	Y		Wheelchair- dependent						Neg		positive OCB				TBA+CBA		atrophy	global						no							none	stable				168m	die	[10]
34	Europe	Europe	54	M	no	na	Weight loss,fatigue	ataxia	Y			Walker-required	Y		diplopia			Neg		increased IgG index, OCB neg			NA	TBA+CBA		Neg							IVIG MP					HQQ MMF		1+L	improvement				120m	relapsed& recover	[10]
35	Europe	Europe	56	M	no	1y	no	behavior change→memory loss→ataxia	Y	Y		Walker-required	Y	Y	dysgeusia,complex partial seizures;			Y- 9 WBC	0.66	normal IgG index, OCB neg				TBA+CBA		Neg							MP		2y			MMF		1+L	improvement	unsteady gait	Mild improvement of irritability		90m		[10]
36	Europe	Europe	62	M	sarcoma 7y after encephalitis onset	a few weeks	no	ataxia	Y			NA			myoclonia			Y-27 WBC					NA	TBA+CBA		Neg							MP							1	improvement	normal	Complete recovery		66m		[10]
37	Europe	Europe	24	M	HL stage IIA 18m before	3w		ataxia	Y			NA						Neg		OCB NA, increased IgG index				TBA+CBA		Neg							no treatment							none	stable				6m		[10]
38	Europe	Europe	38	F	no	actue	no	ataxia	Y	Y	Y-head	Wheelchair- dependent	Y		diplopia,dystonia			Neg						TBA+CBA		Neg							IVIG MP	5m	then	RTX CYC				1+2	improvement	Wheelchair- dependent	Mild improvement in dysarthria and limb ataxia		45m		[10]
39	Europe	Europe	49	F	no	7y	no	seizures→tremor→memory loss	N		Y-7y later	normal	Y	Y	Focal seizures			Neg		OCB+, increased IgG index				TBA+CBA		hyperintensity	cerebellar vermis and R frontal lobe						IVIG					AZA		1+L	improvement		Complete resolution of seizures, stability of memory problems (MoCA NA). Never developed cerebellar syndrome		84m		[10]
40	Europe	Europe	6	M	no	rapid	Fever, No headache, nausea 2d before	ataxia	Y		Y-tremor and choreiform movements of face and fingers	Walker-required						Y-WBC 125		OCB+, increased IgG index				TBA+CBA		Neg							IVIG MP							1	improvement	normal	Complete recovery		2,5m		[10]
41	Germany	Europe	3	M	no	1d		ataxia	Y	Y		Walker-required						Y- WBC 28		positive OCB		2024-09-28 01:20:00	2024-09-28 01:08:00	TBA+CBA		Neg							MP	3w						1	improvement	normal	manual dexterity returned	10w-CSF still 15 cells/μl, but OCB-; mGluR1 only detectable in CSF, serum negative;	10w after onset	his gait had further improved	[11]
42	USA	North America	5	F	no	3d	Nausea, vomiting, abdominal pain, fever, headache and altered mental status	vomiting→altered mental status→ataxia	Y			NA		Y				Y-WBC 39		positive OCB		1：64	NA	CBA		hyperintensity		diffuse slowing of the background, no interictal epileptiform discharges, and no electrographic seizures												1	improvement	normal					[12]
43	Europe	Europe	50	F	no		a mild headache and episodes of musical hallucinations, lasting for hours	distress and confusion→vomitting→seizures	N			Normal			multiple episodes of epigastric rising and de ́j`a-vu sensations	vasovagal syncope, cardiac ablation		Y-WBC 6–10		positive OCB		negative	postive	TBA+CBA		hyperintensity		slow and sharp activity (sharp waves and sharp-wave–slow-wave com- plex) in the left temporal lobe					IVIG	5m				AZA, later replaced by MMF		1+L	improvement	/		MRI and antibody remains		relapsed	[13]
44	Singapore	Asia	15	M	no	3w		ataxia	Y	Y		NA												NA		Neg														/	improvement						[14]
45	Italy	Europe	65	M	63y-Mycosis fungoides and prostate adenocarcinoma（蕈样真菌病和前列腺腺癌）treated with photochemotherapy (Psoralen plus ultraviolet A, PUVA)； the patient underwent surgery for a prostate tumor. Histological analysis of the prostate specimen revealed an adenocarcinoma（腺癌）. After the surgery, he experienced a rapidly progressive decline in his dysarthria and in his ataxia to the point that he lost the ability …	2y		ataxia	Y			Walker-required		Y				Neg				1：200		TBA+CBA	Anti- bodies to onconeuronal antigens (Hu, Yo, Ri, Tr, CRMP5, Ma/Ta), glutamic acid decarboxylase (GAD), and synaptic neuronal anti- gens (NMDA, AMPA, GABA(B), glycine receptors, and LGI1 and CASPR2 proteins) were all negative	atrophy			Neg		PUVA+sugery	a rapidly progressive decline in his dysarthria and in his ataxia to the point that he lost the ability to sit straight or walk without assistance.								1	improvement				0:09:00	ataxia further improved	[15]
46	Austria	Europe	39	M		1m		apathy, catatonia, and continuous large-amplitude oscillatory head movements (head titubation) evolving over 1 month →ataxia weeks later	Y		Y-head titubation	NA	Y									1：12800	1：512	TBA+CBA		Neg		normal												/							[16]
47	China	Asia	7	F	no	1m	no	ataxia	Y	Y					alopecia areata					normal				CBA		Neg		sharp and slow composite wave emission in the central midline, left occipital and posterior temporal regions					IVIG MP	2m						1	improvement	normal	alopecia areata revovered.				[17]
48	Japan	Asia	58	F		5m		ataxia	Y	Y	Y-head titubation				orthostatic dysautonomia			Neg		normal				CBA	ANA 1:40（±），SOX1(±)	Neg			normal				MP(useless) IVIG							1	improvement	normal			1y	no relapse occurred	[18]
49	China	Asia	50	M		20d	fever	ataxia	Y	Y							230	Y	0.54		a lymphocytic response	1：1000		CBA		Neg							IVIG MP			MMF		MMF		1+L	1.exacerbation;2.useless				1y	MRI atrophy worsened	[19]
50	Europe	Europe	3.2	M				NA	Y				Y					Y		positive OCB				NA		Neg							IVIG*5d														[20]
51	USA	North America	56	F	no	2d		ataxia	Y	Y	Y-head				diplopia	type 2 diabetes, hypertension, and osteoarthritis		Y	normal	postive OB	normal	1：1000	2024-09-28 01:32:00	NA		Neg			normal				IVIG MP			RTX		AZA		1+2+L						relapsed,remission	[21]
52	Arab	Asia	17	F				headache, dysarthria→ataxia, diplopia, dysphasia	Y						Reduced facial sensation, later intermittent paresis of VI cranial nerve			Y-WBC 50，91% Mononuclear						NA		hyperintensity	pons			7			PLEX	7		RTX				1+2	improvement	normal				Relapse characterized by severe ataxia and diplopia; no ataxia, mild dysphasia, new onset attention-deficit, hyperactivit	[22]
53	China	Asia	50	M	no	20d	subacute		Y	Y							230	Y-WBC 190	0.54		predominant lymphocytic inflammation	1：100		TBA+CBA		Neg							IVIG MP					MMF	1.5y	1+L	improvement	mRS/SARA：4/22→3/16				no relapse occurred	[23]
